# Supplementary material for: Antipsychotic Abuse, Dependence, and Withdrawal in the Pediatric Population: A Real-World Disproportionality Analysis
Source: Biomedicines. 2022 Nov 18;10(11):2972. doi: 10.3390/biomedicines10112972 (PMC9687123; doi:10.3390/biomedicines10112972)
Supplement: Supplementary file 1 [file biomedicines-10-02972-s001.zip]

Archive with 1 entries (1 files):
- biomedicines-1993283-supplementary.pdf
